# Supplementary material for: SAMHD1 phosphorylation and cytoplasmic relocalization after human cytomegalovirus infection limits its antiviral activity
Source: PLoS Pathog. 2020 Sep 28;16(9):e1008855. doi: 10.1371/journal.ppat.1008855 (PMC7544099; doi:10.1371/journal.ppat.1008855)
Supplement: S4 Fig — (XLSX) [file ppat.1008855.s004.xlsx]

## Sheet: Fig.1
REAL-TIME PCR SAMHD1
FIG. 1a	n.i.	AD169	VR-1814	TR	n.i.	AD169	VR-1814	TR			RAW DATA FIG. 1a										RAW DATA FIG. 1b
HFF	1 dpi	1 dpi	1 dpi	1 dpi	2 dpi	2 dpi	2 dpi	2 dpi
											exp 1		Ct SAMHD1	media Ct	Ct GAPDH	media Ct	DCt	DDCt	2 -DDCt		exp 2		Ct GAPDH	media Ct	Ct SAMHD1	media Ct	DCt	DDCt	2 -DDCt
exp 1	1	18.99	8.73	8.63	1	9.49	4.73	4.36			MOCK	1 dpi	26.5989	26.5179	15.7374	15.7086	10.8093	0	1		MOCK	1 dpi	18.3618	18.5508	25.934	25.9524	7.40164	7.40164	0.00591405
exp 2	1	11.12	4.25	4.8	1	16.38	6.3	5.75					26.437		15.6799								18.7398		25.9709
exp 3	1	8.92016	9.54343	3.54	1	7.00502	3.07585	2.40171			AD169		22.8394	22.9136	16.3122	16.3514	6.56222	-4.24711	18.9892		TR		18.8545	18.7188	23.9571	23.9636	5.24473	-2.15691	4.4596
													22.9878		16.3906								18.5832		23.97
Mean	1	13.0101	7.50781	5.65667	1	10.9583	4.70195	4.17057			VR 1814		24.552	24.5787	16.932	16.896	7.68265	-3.12669	8.73426		MOCK	2 dpi	18.5677	18.8261	25.2651	25.4725	6.64644	0	1
SD	0	5.2943	2.85051	2.65093	0	4.85691	1.61226	1.68216					24.6054		16.8601								19.0845		25.6799
SE	0	3.05667	1.64574	1.53052	0	2.80414	0.930837	0.971196			TR		23.1105	23.3709	15.6266	15.6712	7.69971	-3.10963	8.63158		TR		19.1457	19.2089	23.5202	23.447	4.23812	-2.40832	5.30856
t-test		0.0295458	0.0292027	0.0465867		0.0354777	0.0288988	0.0411992					23.6313		15.7158								19.272		23.3738
											MOCK	2 dpi	25.8518	25.8946	15.4739	15.343	10.5515	0	1
													25.9374		15.2122						exp 2		Ct GAPDH	media Ct	Ct SAMHD1	media Ct	DCt	DDCt	2 -DDCt
FIG. 1b	n.i.	TR	n.i.	TR							AD169		23.6662	23.7202	16.0296	16.4147	7.30551	-3.24603	9.4875		MOCK	1 dpi	20.6945	21.2693	24.9607	25.2019	3.93257	0	1
THP-1	1 dpi	2 dpi	2 dpi	2 dpi									23.7743		16.7999								21.8442		25.4431
											VR 1814		24.2852	24.4838	16.4148	16.1728	8.311	-2.24054	4.72573		TR		21.9167	22.2153	23.7599	23.7561	1.54074	-2.39182	5.2482
exp 1	1	4.46	1	5.31									24.6824		15.9307								22.5139		23.7523
exp 2	1	5.25	1	5.22							TR		24.2305	24.1608	16.0239	15.7329	8.42797	-2.12356	4.35769		MOCK	2 dpi	21.4062	21.6892	25.3785	25.4802	3.79104	0	1
													24.0912		15.4418								21.9722		25.582
Mean	1	4.855	1	5.265																	TR		22.9589	23.128	24.5621	24.5362	1.40826	-2.38278	5.21541
SD	0	0.558614	0	0.0636396							exp 2		Ct GAPDH	media Ct	Ct SAMHD1	media Ct	DCt	DDCt	2 -DDCt				23.297		24.5104
SE	0	0.395	0	0.045							MOCK	1 dpi	16.6038	16.6107	25.7517	25.8488	9.23814	0	1
t-test		0.032502		0.00335836									16.6176		25.9459
											AD169		17.1078	17.0656	22.8272	22.8285	5.76294	-3.4752	11.1209
													17.0233		22.8299
											VR 1814		16.179	16.2495	23.2763	23.4011	7.15151	-2.08663	4.24755
													16.3201		23.5258
											TR		16.6549	16.7697	23.6128	23.7461	6.97643	-2.26171	4.79561
													16.8845		23.8794
											MOCK	2 dpi	15.8202	15.8171	25.6893	25.7595	9.94237	0	1
													15.814		25.8297
											AD169		15.8912	15.9159	21.8424	21.8247	5.90888	-4.0335	16.3758
													15.9406		21.807
											VR 1814		15.8488	15.988	22.9763	23.2745	7.28654	-2.65583	6.30208
													16.1272		23.5728
											TR		16.1526	16.2165	23.6273	23.6341	7.41763	-2.52474	5.75471
													16.2804		23.6409
											exp 3		Ct GAPDH	media Ct	Ct SAMHD1	media Ct	DCt	DDCt	2 -DDCt
											MOCK	1 dpi	20.7982	20.7982	27.6611	27.6388	6.84052	0	1
															27.6164
											AD169		20.4791	20.6738	24.3573	24.3573	3.68345	-3.15707	8.92016
													20.8685
											VR 1814		21.6148	21.5691	24.709	25.1551	3.58601	-3.25451	9.54343
													21.5235		25.6013
											TR		20.0752	20.0395	25.0566	25.0566	5.01713	-1.8234	3.53913
													20.0038
											MOCK	2 dpi	21.1306	21.1306	27.1086	27.5327	6.40216	0	1
															27.9568
											AD169		21.0507	21.1542	24.5439	24.748	3.59377	-2.80839	7.00502
													21.2578		24.9522
											VR 1814		19.5732	19.5732	24.3543	24.3543	4.78118	-1.62099	3.07585
											TR		20.9661	21.057	26.1951	26.1951	5.1381	-1.26406	2.40171
													21.1479

## Sheet: Fig.2
IMMUNOBLOT SAMHD1
						RAW DATA FIG. 2b										RAW DATA FIG. 2e
FIG. 2b
SAMHD1 expression	MOCK	AD169				exp 1	AREA	MEAN	MIN	MAX	MEAN-BLANK	SAMHD1/P85	fold change			exp 1	AREA	MEAN	MIN	MAX	MEAN-BLANK	SAMHD1/P85	fold change
exp 1	1	1.47				SAMHD1										SAMHD1
exp 2	1	2.15				BLANK	4557	33.997	29	39						BLANK	686	144392	137	154
exp 3	1	2				MOCK	4557	108.11	36	218	74.113	0.930378	1			MOCK NT	686	154662	137	175	10270	0.440074	1
exp 4	1	2.62				AD169	4557	141.183	38	219	107.186	1.36459	1.46671			TR	686	148224	139	156	3832	0.141381	0.321267
exp 5	1	1.702				p85										VR1814	686	163152	142	184	18760	0.684072	1.55445
exp 6	1	2.86				BLANK	3700	28.916	23	35						p85
exp 7	1	1.42				MOCK	3700	108.575	30	214	79.659					BLANK	816	136786	130	143
exp 8	1	1.63				AD169	3700	107.464	29	215	78.548					MOCK NT	816	160123	135	193	23337
																TR	816	163890	133	193	27104
Mean	1	1.9815				exp 2										VR1814	816	164210	129	194	27424
SD	0	0.532751				SAMHD1
SE	0	0.147759				BLANK	3840	41.208	35	48						exp 2
t-test		0.000619065				MOCK	3840	72.1	41	180	30.892	0.425961	1			SAMHD1
						AD169	3840	110.412	41	198	69.204	0.916233	2.15098			BLANK	14094	127273	109	141
						p85										MOCK NT	14094	149293	103	201	22020	0.700048	1
FIG. 2e						BLANK	2275	94.836	91	101						TR	14094	153029	85	199	25756	0.852565	1.21787
SAMHD1 expression	MOCK	VR-1814	TR			MOCK	2275	167.359	97	220	72.523					VR1814	14094	174350	125	217	47077	1.60322	2.29016
exp 1	1	1.55	0.32			AD169	2275	170.367	96	226	75.531					p85
exp 2	1	2.29	1.22													BLANK	1000	146784	125	156
exp 3	1	1.67	1.96			exp 3										MOCK NT	1000	178239	135	198	31455
exp 4	1	1.93	0.99			SAMHD1										TR	1000	176994	136	198	30210
exp 5	1	3.12	3.62			BLANK	3293	49.865	45	59						VR1814	1000	176148	123	198	29364
exp 6	1	1.58	1.08			MOCK	3293	71.319	45	146	21.454	0.384205	1
exp 7	1	nt	0.980098			AD169	3293	94.694	46	192	44.829	0.767791	1.99839			exp 3
exp 8	1	nt	1.78047			p85										SAMHD1
						BLANK	1806	80.379	72	104						BLANK	2790	58.528	53	63
Mean	1	2.02333	1.49382			MOCK	1806	136.219	76	203	55.84					MOCK	2790	118.964	54	209	60.436	0.600463	1
SD	0	0.604638	0.997279			AD169	1806	138.766	71	209	58.387					TR	2790	157.698	59	222	99.17	1.17834	1.96238
SE	0	0.246842	0.352591													VR1814	2790	138.063	58	218	79.535	1.00202	1.66874
t-test		0.00447369	0.102042			exp 4										p85
						SAMHD1										BLANK	1738	45.423	39	54
						BLANK	1416	134637	106	151						MOCK	1738	146.072	52	240	100.649
						MOCK	1416	150045	123	187	15408	0.588653	1			TR	1738	129.584	47	242	84.161
						AD169	1416	167876	133	201	33239	1.54392	2.6228			VR1814	1738	124.798	45	238	79.375
						p85
						BLANK	1326	146205	125	156						exp 4
						MOCK	1326	172380	133	198	26175					SAMHD1
						AD169	1326	167734	123	199	21529					BLANK	3827	80.692	77	89
																MOCK	3827	128.39	79	209	47.698	4.24889	1
						exp 5										TR	3827	168.978	79	246	88.286	4.22158	0.993574
						SAMHD1										VR1814	3827	158.641	79	238	77.949	8.19395	1.92849
						BLANK	2790	58.528	53	63						p85
						MOCK	2790	118.964	54	209	60.436	0.600463	1			BLANK	1700	134.898	129	143
						AD169	2790	159.053	57	218	100.525	1.02228	1.70249			MOCK	1700	146.124	131	181	11.226
						p85										TR	1700	155.811	129	231	20.913
						BLANK	1738	45.423	39	54						VR1814	1700	144.411	130	184	9.513
						MOCK	1738	146.072	52	240	100.649
						AD169	1738	143.757	46	243	98.334					exp 5
																SAMHD1
						exp 6										BLANK	3526	5.897	5	9
						SAMHD1										MOCK	3526	39.916	4	151	34.019	0.230606	1
						BLANK	3827	80.692	77	89						TR	3526	133.546	6	242	127.649	0.834182	3.61735
						MOCK	3827	128.39	79	209	47.698	4.24889	1			VR1814	3526	115.065	5	232	109.168	0.720068	3.1225
						AD169	3827	197.971	82	246	117.279	12.1621	2.86242			p85
						p85										BLANK	2208	28.436	23	38
						BLANK	1700	134.898	129	143						MOCK	2208	175.956	30	246	147.52
						MOCK	1700	146.124	131	181	11.226					TR	2208	181.459	13	246	153.023
						AD169	1700	144.541	130	178	9.643					VR1814	2208	180.044	27	245	151.608
						exp 7										exp 6
						SAMHD1										SAMHD1
						BLANK	0.104	39567	32	76						BLANK	3696	77.044	72	84
						MOCK	0.104	79412	34	141	39845	1.07547	1			MOCK	3696	137.844	73	239	60.8	0.53061	1
						AD169	0.104	150706	44	245	111139	1.52256	1.41572			TR	3696	152.721	79	244	75.677	0.571915	1.07784
						p85										VR1814	3696	179.507	78	245	102.463	0.836972	1.57738
						BLANK	0.082	44161	31	110						p85
						MOCK	0.082	81210	47	129	37049					BLANK	1771	53.801	50	60
						AD169	0.082	117156	53	202	72995					MOCK	1771	168.386	62	246	114.585
																TR	1771	186.123	67	245	132.322
						exp 8										VR1814	1771	176.222	66	246	122.421
						SAMHD1
						BLANK	0.124	63904	56	80						exp 7
						MOCK	0.124	143524	66	231	79620	0.662859	1			SAMHD1
						AD169	0.124	188872	67	242	124968	1.08374	1.63494			BLANK	819	59716	54	64
						p85										MOCK	819	168733	61	245	109017	0.709432	1
						BLANK	0.105	68383	62	74						TR	819	182397	61	246	122681	0.695313	0.980098
						MOCK	0.105	188499	70	242	120116					p85
						AD169	0.105	183695	73	242	115312					BLANK	666	34156	0	208
																MOCK	666	187824	21	243	153668
																TR	666	210596	34	246	176440
																exp 8
																SAMHD1
																BLANK	1333	66719	62	139
																MOCK	1333	157578	62	243	90859	0.550995	1
																TR	1333	214999	65	248	148280	0.981032	1.78047
																p85
																BLANK	592	42872	0	85
																MOCK	592	207772	62	247	164900
																TR	592	194019	50	247	151147

## Sheet: Fig.3
SAMHD1 depletion
FIG. 3b	siRNA ctrl		siRNA SAMHD1				FIG. 3g	siRNA ctrl		siRNA SAMHD1				RAW DATA FIG. 3b												RAW DATA FIG. 3g
SAMHD1 expression	n.i.	AD169	n.i.	AD169			SAMHD1 expression (low MOI)	n.i.	AD169	n.i.	AD169
exp 1	1	1.78287	0.179715	0.825087			exp 1 (MOI 0.1)	1	1.6	0.26	0.65			exp 1	AREA	MEAN	MIN	MAX	MEAN-BLANK	SAMHD1/P85	fold change					exp 1 (MOI 0.1)	AREA	MEAN	MIN	MAX	MEAN-BLANK	SAMHD1/P85	fold change
exp 2	1	1.78287	0.38	1.16			exp 1 (MOI 0.05)	1	1.72	0.26	0.88			SAMHD1												SAMHD1
exp 3	1	1.31213	0.00918113	0.248407			exp 2 (MOI 0.1)	1	3.88	0.05	0.51			BLANK	3840	41.208	35	48								BLANK	7497	52842	46	66
exp 4	1	5.52439	0.278081	0.725452			exp 2 (MOI 0.05)	1	4.09	0.05	1.27		siRNA ctrl	n.i.	3840	83.725	41	192	42.517	0.653003	1				siRNA ctrl	n.i.	7497	111498	56	229	58656	0.424029	1
exp 5	1	1.08	0.01	0.05										AD169	3840	125.927	41	201	84.719	1.16422	1.78287					AD169	7497	153770	58	247	100928	0.679298	1.60201
							Mean	1	2.8225	0.155	0.8275		siRNA SAMHD1	n.i.	3840	48.9	39	72	7.692	0.117354	0.179715				siRNA SAMHD1	n.i.	7497	69458	56	118	16616	0.11098	0.261727
Mean	1	2.29645	0.171395	0.601789			SD	0	1.34597	0.121244	0.332102			AD169	3840	62.15	41	147	20.942	0.538784	0.825087					AD169	7497	93749	48	202	40907	0.274256	0.646786
SD	0	1.83001	0.163805	0.448916			SE	0	0.672983	0.0606218	0.166051			p85												p85
SE	0	0.818405	0.073256	0.200762			t-test			0.000399731	0.0268259			BLANK	2275	94.836	91	101								BLANK	7803	26550	23	36
t-test			0.000174103	0.0477641									siRNA ctrl	n.i.	2275	159.946	96	223	65.11						siRNA ctrl	n.i.	7803	164880	29	247	138330
														AD169	2275	167.605	96	225	72.769							AD169	7803	175127	30	245	148577
							FIG. 3h						siRNA SAMHD1	n.i.	2275	160.381	96	220	65.545						siRNA SAMHD1	n.i.	7803	176271	29	239	149721
FIG. 3d							viral titers siRNA (low MOI)	siRNA ctrl	siRNA SAMHD1					AD169	2275	133.705	94	212	38.869							AD169	7803	175706	26	244	149156
%IE+ cells	siRNA ctrl	siRNA SAMHD1					exp 1 (MOI 0.1)	8250	30000
exp 1	53	54					exp 2 (MOI 0.1)	550000	700000					exp 2	AREA	MEAN	MIN	MAX	MEAN-BLANK	SAMHD1/P85	fold change					exp 1 (MOI 0.05)	AREA	MEAN	MIN	MAX	MEAN-BLANK	SAMHD1/P85	fold change
exp 2	53	63					exp 2 (MOI 0.05)	70000	170000					SAMHD1												SAMHD1
exp 3	48	45												BLANK	3840	41.208	35	48								BLANK	7497	52842	46	66
exp 4	60	57					Mean	209417	300000				siRNA ctrl	n.i.	3840	83.725	41	192	42.517	0.653003	1				siRNA ctrl	n.i.	7497	111498	56	229	58656	0.424029	1
exp 5	37	47					SD	296565	353412					AD169	3840	125.927	41	201	84.719	1.16422	1.78287					AD169	7497	168222	58	245	115380	0.730147	1.72192
							SE	148283	176706				siRNA SAMHD1	n.i.	3840	48.936	40	70	7.728	0.245919	0.376597				siRNA SAMHD1	n.i.	7497	69458	56	118	16616	0.11098	0.261727
Mean	50.2	53.2					t-test		0.0679845					AD169	3840	65.182	40	152	23.974	0.760572	1.16473					AD169	7497	101368	49	243	48526	0.372312	0.878033
SD	8.52643	7.36206												p85												p85
SE	3.81314	3.29242												BLANK	2275	94.836	91	101								BLANK	7803	26550	23	36
t-test		0.183312					FIG. 3j						siRNA ctrl	n.i.	2275	159.946	96	223	65.11						siRNA ctrl	n.i.	7803	164880	29	247	138330
							viral titers Vpx	Delta Vpx	Vpx					AD169	2275	167.605	96	225	72.769							AD169	7803	184573	32	246	158023
							exp 1 (2 dpi)	750	1400				siRNA SAMHD1	n.i.	2275	126.261	90	199	31.425						siRNA SAMHD1	n.i.	7803	176271	29	239	149721
FIG. 3e							exp 1 (3 dpi)	3000	8500					AD169	2275	126.357	93	196	31.521							AD169	7803	156887	27	243	130337
viral titers siRNA	siRNA ctrl	siRNA SAMHD1					exp 2 (2 dpi)	400	800
exp 1	20000	25000					exp 3 (3 dpi)	9800	13500					exp 3	AREA	MEAN	MIN	MAX	MEAN-BLANK	SAMHD1/P85	fold change					exp 2 (MOI 0.1)	AREA	MEAN	MIN	MAX	MEAN-BLANK	SAMHD1/P85	fold change
exp 2	20000	34500					exp 4 (3 dpi)	2500	5000					SAMHD1												SAMHD1
exp 3	1050	1800												BLANK	3293	49.865	45	59								BLANK	18768	53664	48	60
exp 4	4500	10000					Mean	3290	5840				siRNA ctrl	n.i.	3293	92.658	46	202	42.793	0.953732	1				siRNA ctrl	n.i.	18768	78163	52	149	24499	0.354134	1
exp 5	1000	3300					SD	3804.34	5281.38					AD169	3293	128.433	47	218	78.568	1.25142	1.31213					AD169	18768	158927	51	243	105263	1.37446	3.88118
							SE	12.3359	14.5346				siRNA SAMHD1	n.i.	3293	50.407	44	63	0.542	0.00875634	0.00918113				siRNA SAMHD1	n.i.	18768	55154	46	65	1490	0.0179224	0.0506092
Mean	46550	74600					t-test		0.0279399					AD169	3293	64.086	46	117	14.221	0.236914	0.248407					AD169	18768	66970	48	103	13306	0.180692	0.510237
SD	9861.19	14285.9												p85												p85
SE	19.8607	23.9047												BLANK	1806	80.379	72	104								BLANK	9792	43018	36	49
t-test		0.039264											siRNA ctrl	n.i.	1806	125.248	70	201	44.869						siRNA ctrl	n.i.	9792	112198	43	231	69180
														AD169	1806	143.162	73	210	62.783							AD169	9792	119603	40	233	76585
													siRNA SAMHD1	n.i.	1806	142.277	71	212	61.898						siRNA SAMHD1	n.i.	9792	126154	39	235	83136
														AD169	1806	140.405	75	203	60.026							AD169	9792	116657	43	235	73639
														exp 4	AREA	MEAN	MIN	MAX	MEAN-BLANK	SAMHD1/P85	fold change					exp 2 (MOI 0.05)	AREA	MEAN	MIN	MAX	MEAN-BLANK	SAMHD1/P85	fold change
														SAMHD1												SAMHD1
														BLANK	2700	119.77	113	126								BLANK	18768	53664	48	60
													siRNA ctrl	n.i.	2700	135.779	119	179	16.009	0.244861	1				siRNA ctrl	n.i.	18768	78163	52	149	24499	0.354134	1
														AD169	2700	176.98	117	225	57.21	1.35271	5.52439					AD169	18768	172201	57	246	118537	1.44952	4.09312
													siRNA SAMHD1	n.i.	2700	123.18	117	129	3.41	0.0680911	0.278081				siRNA SAMHD1	n.i.	18768	55154	46	65	1490	0.0179224	0.0506092
														AD169	2700	128.351	117	142	8.581	0.177635	0.725452					AD169	18768	86164	49	202	32500	0.448437	1.26629
														p85												p85
														BLANK	3910	112.775	108	122								BLANK	9792	43018	36	49
													siRNA ctrl	n.i.	3910	178.155	111	223	65.38						siRNA ctrl	n.i.	9792	112198	43	231	69180
														AD169	3910	155.068	106	225	42.293							AD169	9792	124795	40	237	81777
													siRNA SAMHD1	n.i.	3910	162.855	109	220	50.08						siRNA SAMHD1	n.i.	9792	126154	39	235	83136
														AD169	3910	161.082	110	224	48.307							AD169	9792	115492	39	234	72474
														exp 5	AREA	MEAN	MIN	MAX	MEAN-BLANK	SAMHD1/P85	fold change
														SAMHD1
														BLANK	4838	120.229	76	130
													siRNA ctrl	n.i.	4838	177.894	115	225	57.665	1.00915	1
														AD169	4838	182.79	120	228	62.561	1.10209	1.09209
													siRNA SAMHD1	n.i.	4838	120.669	113	128	0.44	0.00782194	0.007751
														AD169	4838	123.145	116	134	2.916	0.054002	0.0535122
														p85
														BLANK	3910	112.136	106	119
													siRNA ctrl	n.i.	3910	169.278	110	224	57.142
														AD169	3910	168.902	109	223	56.766
													siRNA SAMHD1	n.i.	3910	168.388	110	225	56.252
														AD169	3910	166.134	111	226	53.998

## Sheet: Fig.4
IMMUNOBLOT pT592-SAMHD1
							RAW DATA FIG. 4d
FIG. 4d
pT592-SAMHD1 expression	n.i.	AD169	TR	VR-1814			exp 1	AREA	MEAN	MIN	MAX	MEAN-BLANK	SAMHD1/P85	fold change
exp 1	1	6.62	3.9	4.23			pSAMHD1
exp 2	1	9	nt	nt			BLANK	2212	73.269	69	78
exp 3	1	4.44	2.09	nt			n.i.	2212	87.43	72	145	14.161	0.140697	1
exp 4	1	27.33	7.26	8.88			AD169	2212	164.882	80	218	91.613	0.931651	6.62169
exp 5	1	34.2202	22.5484	37.8823			TR	2212	119.506	76	149	46.237	0.549387	3.90476
							VR-1814	2212	120.52	73	154	47.251	0.595288	4.231
Mean	1	16.322	8.94959	16.9974			p85
SD	0	13.5134	9.31547	18.2357			BLANK	1738	45.423	39	54
SE	0	6.04336	4.166	10.5284			n.i.	1738	146.072	52	240	100.649
t-test		0.0321489	0.0932041	0.133998			AD169	1738	143.757	46	243	98.334
							TR	1738	129.584	47	242	84.161
							VR-1814	1738	124.798	45	238	79.375
							exp 2	AREA	MEAN	MIN	MAX	MEAN-BLANK	SAMHD1/P85	fold change
							pSAMHD1
							BLANK	2816	81.08	77	88
							n.i.	2816	84.846	80	102	3.766	0.335471	1
							AD169	2816	110.745	83	142	29.665	3.07632	9.17016
							p85
							BLANK	1700	134.898	129	143
							n.i.	1700	146.124	131	181	11.226
							AD169	1700	144.541	130	178	9.643
							exp 3	AREA	MEAN	MIN	MAX	MEAN-BLANK	SAMHD1/P85	fold change
							pSAMHD1
							BLANK	2508	5.988	3	11
							n.i.	2508	43.661	6	104	37.673	0.255376	1
							AD169	2508	175.529	11	236	169.541	1.13457	4.44275
							TR	2508	87.671	4	191	81.683	0.533796	2.09024
							p85
							BLANK	2208	28.436	23	38
							n.i.	2208	175.956	30	246	147.52
							AD169	2208	177.868	12	247	149.432
							TR	2208	181.459	13	246	153.023
							exp 4	AREA	MEAN	MIN	MAX	MEAN-BLANK	SAMHD1/P85	fold change
							pSAMHD1
							BLANK	2480	64.35	59	72
							n.i.	2480	69.406	63	88	5.056	0.0441244	1
							AD169	2480	204.97	72	245	140.62	1.20581	27.3274
							TR	2480	106.727	63	148	42.377	0.320257	7.25803
							VR-1814	2480	112.34	62	174	47.99	0.392008	8.88414
							p85
							BLANK	1771	53.801	50	60
							n.i.	1771	168.386	62	246	114.585
							AD169	1771	170.42	54	245	116.619
							TR	1771	186.123	67	245	132.322
							VR-1814	1771	176.222	66	246	122.421
							exp 5	AREA	MEAN	MIN	MAX	MEAN-BLANK	SAMHD1/P85	fold change
							pSAMHD1
							BLANK	532	57026	50	65
							n.i.	532	60581	50	129	3555	0.0215585	1
							AD169	532	170504	57	242	113478	0.737737	34.2202
							TR	532	130500	59	229	73474	0.48611	22.5484
							VR-1814	532	161793	55	242	104767	0.816687	37.8823
							p85
							BLANK	592	42872	0	85
							n.i.	592	207772	62	247	164900
							AD169	592	196691	50	247	153819
							TR	592	194019	50	247	151147
							VR-1814	592	171155	46	245	128283

## Sheet: Fig.5
IMMUNOBLOT pT592-SAMHD1
FIG. 5b	DMSO		MBV 2 mM		MBV 20 mM						RAW DATA FIG. 5b
pT592-SAMHD1 expression	MOI 1	MOI 0.05	MOI 1	MOI 0.05	MOI 1	MOI 0.05
exp 1	1	1	1.11	1.49	1.34	1.38					exp 1	AREA	MEAN	MIN	MAX	MEAN-BLANK	P-SAMHD1/P85	fold change
exp 2	1	1	0.53	1.03	0.52	0.96					P-SAMHD1
											BLANK	3162	254789	2	8
Mean	1	1	0.82	1.26	0.93	1.17				DMSO	MOI 1	3162	3069165	24	68	2814376	0.439724	1
SD	0	0	0.410122	0.325269	0.579828	0.296985					MOI 0,05	3162	6306307	34	89	6051518	1.05174	1
SE	0	0	0.29	0.23	0.41	0.21				MBV 2 µM	MOI 1	3162	3638044	27	71	3383255	0.487305	1.10821
t-test			0.323181	0.230536	0.446173	0.283383					MOI 0,05	3162	11137550	60	138	10882761	1.56378	1.48684
										MBV 20 µM	MOI 1	3162	4819701	29	75	4564912	0.587537	1.33615
											MOI 0,05	3162	12874692	62	163	12619903	1.44754	1.37632
FIG. 5c	NT		DMSO		MBV 2 mM		MBV 20 mM
viral titers	MOI 1	MOI 0.05	MOI 1	MOI 0.05	MOI 1	MOI 0.05	MOI 1	MOI 0.05
exp 1 (3 dpi)	25000	550	250000	2050	7000	200	2000	100
											p85
											BLANK	5879	1789562	112	124
FIG. 5d	NT		DMSO		MBV 2 mM		MBV 20 mM			DMSO	MOI 1	5879	8189888	150	294	6400326
viral titers	MOI 1	MOI 0.05	MOI 1	MOI 0.05	MOI 1	MOI 0.05	MOI 1	MOI 0.05			MOI 0,05	5879	7543352	138	278	5753790
exp 1 (6 dpi)	35000000	800000	65000000	1000000	3500000	40000	350000	13000		MBV 2 µM	MOI 1	5879	8732352	160	319	6942790
											MOI 0,05	5879	8748838	161	325	6959276
										MBV 20 µM	MOI 1	5879	9559131	179	372	7769569
											MOI 0,05	5879	10507737	198	394	8718175
											exp 2	AREA	MEAN	MIN	MAX	MEAN-BLANK	P-SAMHD1/P85	fold change
											P-SAMHD1
											BLANK	612	1452897	145	184
										DMSO	MOI 1	612	8189466	149	255	6736569	0.917495	1
											MOI 0,05	612	5564566	149	235	4111669	0.520507	1
										MBV 2 µM	MOI 1	612	4592880	159	234	3139983	0.48435	0.527904
											MOI 0,05	612	5062758	158	231	3609861	0.534599	1.02707
										MBV 20 µM	MOI 1	612	4164566	160	226	2711669	0.480078	0.523248
											MOI 0,05	612	4151031	163	226	2698134	0.499961	0.960526
											p85
											BLANK	810	138243	124	162
										DMSO	MOI 1	810	7480590	127	255	7342347
											MOI 0,05	810	8037590	129	255	7899347
										MBV 2 µM	MOI 1	810	6621125	134	255	6482882
											MOI 0,05	810	6890711	129	255	6752468
										MBV 20 µM	MOI 1	810	5786640	123	255	5648397
											MOI 0,05	810	5534933	123	253	5396690

## Sheet: Fig.6
IMMUNOBLOT pT592-SAMHD1
FIG. 6b	1 dpi			3 dpi					RAW DATA FIG. 6b
pT592-SAMHD1 expression	NT	DMSO	CGP	NT	DMSO	CGP
exp 1	1	1.33302	0.228974	1	1.30066	0.0987945			exp 1	AREA	MEAN	MIN	MAX	MEAN-BLANK	P-SAMHD1/P85	fold change
exp 2	1	0.930631	0.258888	1	0.713065	0.01			P-SAMHD1
exp 3	1	0.969407	0.16035	1	0.90393	0.01		1 dpi	BLANK	408	49416	24	36
exp 4	1	1.08011	0.284797	1	1.09486	0.01			NT	408	135252	37	202	85836	0.535765	1
									DMSO	408	156873	42	207	107457	0.714185	1.33302
Mean	1	1.07829	0.233252	1	1.00313	0.0321986			CGP	408	65140	34	78	15724	0.122676	0.228974
SD	0	0.181245	0.0536878	0	0.252266	0.0443973			p85
SE	0	0.0906223	0.0268439	0	0.126133	0.0221986			BLANK	560	27825	25	38
t-test	4.71092e-05	0.00135101			1.32813e-05	0.00151375			NT	560	188037	46	255	160212
									DMSO	560	178286	44	255	150461
									CGP	560	156000	45	240	128175
FIG. 6c	3 dpi
viral titers	NT	DMSO	CGP						P-SAMHD1
exp 1	425000	425000	1500					3 dpi	BLANK	418	45036	34	115
exp 2	100000	92000	2750						NT	418	141514	36	197	96478	0.707779	1
exp 3	50000	62000	3000						DMSO	418	169242	34	251	124206	0.920576	1.30066
exp 4	200000	500000	3000						CGP	418	55969	29	98	10933	0.0699247	0.0987945
exp 5	67500	250000	100						p85
exp 6	150000	425000	175						BLANK	630	30441	21	44
exp 7	350000	700000	1300						NT	630	166752	51	255	136311
									DMSO	630	165363	46	255	134922
Mean	191786	350571	1689.29						CGP	630	186795	50	255	156354
SD	144458	229403	1262.76
SE	54600	86706.4	477.277
t-test	0.0177637	0.0034931	0.00658549						exp 2	AREA	MEAN	MIN	MAX	MEAN-BLANK	P-SAMHD1/P85	fold change
									P-SAMHD1
								1 dpi	BLANK	1050	63173	59	77
									NT	1050	217574	69	248	154401	2.17304	1
									DMSO	1050	209549	78	246	146376	2.0223	0.930631
									CGP	1050	98452	66	160	35279	0.562574	0.258888
									p85
									BLANK	1239	104903	55	157
									NT	1239	175956	57	244	71053
									DMSO	1239	177284	59	247	72381
									CGP	1239	167613	61	242	62710
									P-SAMHD1
								3 dpi	BLANK	1100	93147	68	118
									NT	1100	210007	63	249	116860	2.2583	1
									DMSO	1100	176925	62	244	83778	1.61031	0.713065
									CGP	1100	95214	64	143	2067	0.0298889	0.0132352
									p85
									BLANK	1612	71421	65	89
									NT	1612	123168	70	220	51747
									DMSO	1612	123447	71	203	52026
									CGP	1612	140577	70	226	69156
									exp 3	AREA	MEAN	MIN	MAX	MEAN-BLANK	P-SAMHD1/P85	fold change
									P-SAMHD1
								1 dpi	BLANK	612	83905	78	90
									NT	612	196912	102	242	113007	0.744525	1
									DMSO	612	186002	100	238	102097	0.721748	0.969407
									CGP	612	94067	87	102	10162	0.119384	0.16035
									p85
									BLANK	684	41212	31	55
									NT	684	192996	71	246	151784
									DMSO	684	182670	76	245	141458
									CGP	684	126332	77	196	85120
									P-SAMHD1
								3 dpi	BLANK	999	36325	33	41
									NT	999	155431	48	223	119106	0.851657	1
									DMSO	999	142251	44	202	105926	0.769839	0.90393
									CGP	999	36833	29	51	508	0.00536176	0.00629568
									p85
									BLANK	999	36295	32	41
									NT	999	176147	76	233	139852
									DMSO	999	173890	78	244	137595
									CGP	999	131040	58	217	94745
									exp 4	AREA	MEAN	MIN	MAX	MEAN-BLANK	P-SAMHD1/P85	fold change
									P-SAMHD1
								1 dpi	BLANK	612	83052	78	90
									NT	612	227327	107	253	144275	1.06428	1
									DMSO	612	226088	112	252	143036	1.14954	1.08011
									CGP	612	102992	92	114	19940	0.303104	0.284797
									p85
									BLANK	777	39713	28	57
									NT	777	175274	69	242	135561
									DMSO	777	164142	62	242	124429
									CGP	777	105499	59	144	65786
									P-SAMHD1
								3 dpi	BLANK	1482	97770	87	131
									NT	1482	197756	100	240	99986	0.81339	1
									DMSO	1482	204543	96	241	106773	0.890547	1.09486
									CGP	1482	98268	88	120	498	0.0067756	0.00833008
									p85
									BLANK	1768	65929	60	75
									NT	1768	188854	74	243	122925
									DMSO	1768	185825	67	242	119896
									CGP	1768	139428	62	221	73499

## Sheet: Fig.7
CONFOCAL MICROSCOPY						Raw data fig. 7i-j
							n.i. SAMHD1					AD169 SAMHD1
FIG. 7 i-j	n.i.		AD169				total fluorescence	nuclear	cytoplasmic	cells		total fluorescence	nuclear	cytoplasmic	cells
SAMHD1	nuclear	cytoplasmic	nuclear	cytoplasmic
exp 1	1.50454e+08	1.43526e+07	2.22508e+08	1.30557e+07		exp 1	5.43863e+09	4.965e+09	4.73637e+08	33		5.8891e+09	5.56271e+09	3.26392e+08	25
exp 2	1.6686e+08	1.67694e+07	2.45245e+08	1.9586e+07		exp 2	3672596745	3337208310	335388435	20		9533929950	8828834265	705095685	36
exp 3	1.76008e+08	16032717	2.72728e+08	2.84999e+07		exp 3	4.99305e+09	4.5762e+09	416850642	26		6.92825e+09	6.27275e+09	6.55498e+08	23
Mean	1.64441e+08	1.57183e+07	2.46827e+08	2.03805e+07
SD	1.29473e+07	1.2387e+06	2.51473e+07	7.75272e+06
SE	6.47365e+06	619349	1.25737e+07	3.87636e+06
t-test	0.0010807		0.000981287
						Raw data fig. 7s-t
FIG. 7 s-t	n.i.		AD169				n.i. pT592-SAMHD1					AD169 SAMHD1
pT592-SAMHD1	nuclear	cytoplasmic	nuclear	cytoplasmic			total fluorescence	nuclear	cytoplasmic	cells		total fluorescence	nuclear	cytoplasmic	cells
exp 1	15596430	13325770	49801081	1.08543e+08
exp 2	11327289	6692042	9.57967e+07	1.71876e+08		exp 1	462755200	249542880	213212320	16		3.80027e+09	1195225944	2.60504e+09	24
exp 3	7351673	99110588	1.28795e+08	212220522		exp 2	738792571	464418849	274373722	41		9.36854e+09	3352886026	6.01565e+09	35
						exp 3	2980943308	205846844	2775096464	28		7.50235e+09	2.8335e+09	4668851484	22
Mean	1.14251e+07	3.97095e+07	9.14644e+07	1.64213e+08
SD	4.12325e+06	5.15497e+07	3.9675e+07	5.22616e+07
SE	2.06162e+06	2.57748e+07	1.98375e+07	2.61308e+07
t-test	0.233472		0.00498294

## Sheet: Fig.8
IMMUNOBLOTTING
																					RAW DATA FIG. 8b						RAW DATA FIG. 8c
												(relative abudance, fold change)
SAMHD1 Fig. 8b	exp 1	exp 2	exp 3	exp 4	mean	SD	SE	t-test	t-test	t-test		FIG. 8b									exp 1	Area	No blank	SAMHD1/P85			exp 1
Nucleus n.i.	0.425614	0.83	1.5	0.261513	0.754282	0.551565	0.275783	0.486283	0.40344	0.483647		SAMHD1	exp 1	exp 2	exp 4	mean	SD	SE			SAMHD1						SAMHD1	Area	No blank	P-SAMHD1/P85
Nucleus MOI	0.980477	0.61	0.69	0.785543	0.766505	0.15968	0.0798401		0.298695	0.0853271		Nucleus n.i.	0.822415	0.846939	0.281664	0.650339	0.319517	0.159759			BLANK	106336					BLANK	92619
Cytoplasm n.i.	0.497114	0.66	0.57	0.935725	0.66571	0.191942	0.0959712	0.112656		0.221539		Nucleus MOI	1.89458	0.622449	0.846074	1.12103	0.679175	0.339588			Nucleus n.i.	139050	32714	0.425614			Nucleus n.i.	98498	5879	0.0764867
Cytoplasm MOI	0.81689	1.11	0.64	0.841181	0.852018	0.193957	0.0969784			0.0812067		Cytoplasm n.i.	0.960573	0.673469	1.00783	0.880624	0.18095	0.090475			Nucleus MOI	209642	103306	0.980477			Nucleus MOI	158802	66183	0.628143
Total n.i.	0.517518	0.98	0.53	0.928456	0.738993	0.249473	0.124736	0.0961609				Cytoplasm MOI	1.57848	1.13265	0.906	1.20571	0.342139	0.17107			Cytoplasm n.i.	162481	56145	0.497114			Cytoplasm n.i.	99585	6966	0.0616777
Total MOI	1.07737	1.14	0.81	0.836279	0.965912	0.167175	0.0835874					Total n.i.	1	1	1	1	0	0			Cytoplasm MOI	210197	103861	0.81689			Cytoplasm MOI	221755	129136	1.01568
												Total MOI	2.0818	1.16327	0.90072	1.38193	0.620158	0.310079			Total n.i.	167474	61138	0.517518			Total n.i.	100010	7391	0.062563
																					Total MOI	220120	113784	1.07737			Total MOI	151114	58495	0.553862
												FIG. 8c									p85						p85
p-T592 SAMHD1 Fig. 8c	exp 1	exp 2	exp 3	exp 4	mean	SD	SE	t-test	t-test	t-test		p-T592 SAMHD1	exp 1	exp 2	exp 3	exp 4	mean	SD	SE		BLANK	63702					BLANK	63702
Nucleus n.i.	0.08	0.13	0.01	0.00640936	0.0566023	0.0595141	0.029757	0.00752883	0.289463	0.172288		Nucleus n.i.	1.33333	1.08333	0.125	0.0831681	0.656209	0.645882	0.322941		Nucleo MOCK	140565	76863				Nucleo MOCK	140565	76863
Nucleus MOI	0.63	0.48	0.29	0.690241	0.52256	0.178471	0.0892355		0.00304301	0.0612254		Nucleus MOI	10.5	4	3.625	8.95659	6.7704	3.47649	1.73825		Nucleo MOI	169065	105363				Nucleo MOI	169065	105363
Cytoplasm n.i.	0.06	0.05	0.16	0.0828383	0.0882096	0.0497945	0.0248972	0.000135037		0.452881		Cytoplasm n.i.	1	0.416667	2	1.07491	1.1229	0.654593	0.327297		Citopl. MOCK	176644	112942				Citopl. MOCK	176644	112942
Cytoplasm MOI	1.02	0.92	0.93	1.03437	0.976092	0.0594276	0.0297138			0.247141		Cytoplasm MOI	17	7.66667	11.625	13.422	12.4284	3.88185	1.94093		Citopl. MOI	190844	127142				Citopl. MOI	190844	127142
Total n.i.	0.06	0.12	0.08	0.0770651	0.0842663	0.0254022	0.0127011	0.00500266				Total n.i.	1	1	1	1	1	0	0		Totale MOCK	181839	118137				Totale MOCK	181839	118137
Total MOI	0.55	1.16	0.69	1.03026	0.857565	0.285169	0.142585					Total MOI	9.16667	9.66667	8.625	13.3687	10.2068	2.15044	1.07522		Totale MOI	169315	105613				Totale MOI	169315	105613
																					exp 2						exp 2
																					SAMHD1						SAMHD1
																					BLANK	92367					BLANK	109347
																					Nucleus n.i.	152936	60569	0.829383			Nucleus n.i.	118994	9647	0.132098
																					Nucleus MOI	154246	61879	0.606603			Nucleus MOI	158662	49315	0.483438
																					Cytoplasm n.i.	160810	68443	0.662809			Cytoplasm n.i.	114065	4718	0.0456896
																					Cytoplasm MOI	182632	90265	1.11449			Cytoplasm MOI	184145	74798	0.923523
																					Total n.i.	176846	84479	0.980979			Total n.i.	120057	10710	0.124366
																					Total MOI	191752	99385	1.14417			Total MOI	209866	100519	1.15723
																					p85						p85
																					BLANK	68850					BLANK	68850
																					Nucleo MOCK	141879	73029				Nucleo MOCK	141879	73029
																					Nucleo MOI	170859	102009				Nucleo MOI	170859	102009
																					Citopl. MOCK	172112	103262				Citopl. MOCK	172112	103262
																					Citopl. MOI	149842	80992				Citopl. MOI	149842	80992
																					Totale MOCK	154967	86117				Totale MOCK	154967	86117
																					Totale MOI	155712	86862				Totale MOI	155712	86862
																					exp 4						exp 3
																					SAMHD1						SAMHD1
																					BLANK	26701					BLANK	56303
																					Nucleus n.i.	54691	27990	0.261513			Nucleus n.i.	56705	402	0.00992813
																					Nucleus MOI	147761	121060	0.785543			Nucleus MOI	79565	23262	0.287001
																					Cytoplasm n.i.	190377	163676	0.935725			Cytoplasm n.i.	75228	18925	0.15774
																					Cytoplasm MOI	181750	155049	0.841181			Cytoplasm MOI	174305	118002	0.93157
																					Total n.i.	187634	160933	0.928456			Total n.i.	65870	9567	0.0832174
																					Total MOI	186835	160134	0.836279			Total MOI	138862	82559	0.686196
																					p85						p85
																					BLANK	43479					BLANK	50912
																					Nucleo MOCK	150510	107031				Nucleo MOCK	91403	40491
																					Nucleo MOI	197589	154110				Nucleo MOI	131964	81052
																					Citopl. MOCK	218398	174919				Citopl. MOCK	170888	119976
																					Citopl. MOI	227802	184323				Citopl. MOI	177582	126670
																					Totale MOCK	216813	173334				Totale MOCK	165876	114964
																					Totale MOI	234963	191484				Totale MOI	171226	120314
																											exp 4
																											SAMHD1
																											BLANK	36019
																											Nucleus n.i.	36705	686	0.00640936
																											Nucleus MOI	142392	106373	0.690241
																											Cytoplasm n.i.	50509	14490	0.0828383
																											Cytoplasm MOI	226677	190658	1.03437
																											Total n.i.	49377	13358	0.0770651
																											Total MOI	233297	197278	1.03026
																											p85
																											BLANK	43479
																											Nucleo MOCK	150510	107031
																											Nucleo MOI	197589	154110
																											Citopl. MOCK	218398	174919
																											Citopl. MOI	227802	184323
																											Totale MOCK	216813	173334
																											Totale MOI	234963	191484

## Sheet: Table 1
TABLE 1
%IE+ cells
HFF/AD169			ARPE/VR-1814			HMVEC/VR-1814
exp 1	86		exp 1	44		exp 1	35
exp 2	87		exp 2	41		exp 2	31
exp 3	73
exp 4	85		media	42.5		media	33
exp 5	77		sd	2.12132		sd	2.82843
exp 6	79		se	1.5		se	2
exp 7	76
exp 8	86		ARPE/TR			HMVEC/TR
exp 9	87		exp 1	96		exp 1	83
exp 10	75		exp 2	94		exp 2	81
media	81.1		media	95		media	82
sd	5.60654		sd	1.41421		sd	1.41421
se	1.77294		se	1		se	1
HFF/VR-1814
exp 1	72
exp 2	52
exp 3	55
exp 4	84
exp 5	72
media	67
sd	13.3041
se	5.94979
HFF/TR
exp 1	96
exp 2	91
exp 3	74
media	87
sd	11.5326
se	6.65833

## Sheet: Table 2. Raw Data
IMMUNOGOLD	Raw data
Image name	Localization	Area (μm2)	Gold particles	Density gold/μm2	N° virions or capsids	Gold particles																Analisys median density gold (μm2)
												1st count				2nd count											Analysis median density virions (nm2) *10-4
secondary Ab 8	Nucleus	3.83	87	22.7154	7	3																Secondary Ab
secondary Ab 7	Nucleus	3.04	66	21.7105	14	3						Analysis gold particles density									Nucleus	22.213					Secondary Ab	SAMHD PH	SAMHD TOT
secondary Ab	Cytoplasm	3.71	48	12.938	1	4															Cytoplasm	16.2148				Nucleus	2.38209	5.617	2.78213	media
secondary Ab 5	Cytoplasm	3.54	69	19.4915	2	1						Secondary Ab MOI				Secondary Ab MOI										Cytoplasm	1.41076	3.86147	1.40698
											Nucleus	21.7105			Nucleus	22.7154					Nucleus	0.710556
SAMHD1 MOI Ph 15	Nucleus	1.49	245	164.43	9	10					Cytoplasm	12.938			Cytoplasm	19.4915					Cytoplasm	4.63404				Nucleus	0.698845	1.79734	0.846224	dev.st
SAMHD1 MOI Ph 6	Nucleus	1.34	190	141.791	6	10																				Cytoplasm	1.19436	1.76334	0.875978
SAMHD1 MOI Ph 2	Cytoplasm	1.34	67	50	3	12																SAMHD1 Ph n.i.	SAMHD1 Ph MOI
SAMHD1 MOI Ph 11	Cytoplasm	1.23	85	69.1057	1	15															Nucleus	67.0655	153.11
												SAMHD1 Ph n.i.	SAMHD1 Ph MOI			SAMHD1 Ph n.i.	SAMHD1 Ph MOI				Cytoplasm	56.2179	59.5528				Median gold particles/virion
SAMHD1 n.i. Ph 9	Nucleus	1.25	89	71.2	/						Nucleus	62.931	141.791		Nucleus	71.2	164.43
SAMHD1 n.i. Ph 1	Nucleus	1.16	73	62.931	/						Cytoplasm	54.4872	50		Cytoplasm	57.9487	69.1057				Nucleus	5.84704	16.0078				Secondary Ab	SAMHD PH	SAMHD TOT
SAMHD1 n.i. Ph 10	Cytoplasm	1.56	85	54.4872	/																Cytoplasm	2.44768	13.5098			Nucleus	1.5	1.875	1.75	media
SAMHD1 n.i. Ph 6	Cytoplasm	1.95	113	57.9487	/																					Cytoplasm	2.5	6	2.16667
																						SAMHD1 TOT n.i.	SAMHD1 TOT MOI
SAMHD1 n.i. total 1	Nucleus	2.05	95	46.3415	/							SAMHD1 TOT n.i.	SAMHD1 TOT MOI			SAMHD1 TOT n.i.	SAMHD1 TOT MOI				Nucleus	52.2221	49.8108				sum
SAMHD1 n.i. total 11	Nucleus	2.53	147	58.1028	/						Nucleus	46.3415	51.0029		Nucleus	58.1028	48.6188				Cytoplasm	51.602	46.6221			n° obs	6	17	10
SAMHD1 n.i. total 7	Cytoplasm	2.83	144	50.8834	/						Cytoplasm	50.8834	43.3962		Cytoplasm	52.3207	49.848										11	69	20
SAMHD1 n.i. total 15	Cytoplasm	2.37	124	52.3207	/																Nucleus	8.3165	1.6858			nucleus+cyto	1.83333	4.05882	2
																					Cytoplasm	2.44768	4.56211			secondary Ab		2.22549	0.166667
SAMHD1 MOI total 1	Nucleus	3.49	178	51.0029	11	7																				SEM	0.477	0.64	0.29
SAMHD1 MOI total 11	Nucleus	3.62	176	48.6188	7	0
SAMHD1 MOI total 4	Cytoplasm	3.18	138	43.3962																	Analysis virion labeling
SAMHD1 MOI total 14	Cytoplasm	3.29	164	49.848	1	0																				Nucleus	0.57735	0.64087	0.957427	dev.st.
																			CYTOPLASM						NUCLEUS	Cytoplasm	2.12132	2.17945	0.983192		10000
																				area	gold particles	gold density	*10-4
	secondary Ab 7			secondary Ab			SAMHD1 MOI Ph 6			SAMHD1 MOI Ph 2			SAMHD1 MOI total 1													area	gold particles	gold density	*10-4
																			Secondary Ab	17661	1	5.66219e-05	0.566219
	virion 1			virion 1			virion 1			virion 1			virion 1							17736	4	0.00022553	2.2553		Secondary Ab	4025	1	0.000248447	2.48447
	area (nm2)	4025		area (nm2)	17736		area (nm2)	3214		area (nm2)	20708		area (nm2)	5283												8241	2	0.000242689	2.42689
	particles	1		particles	4		particles	2		particles	3		particles	1					SAMHD PH	14529	6	0.000412967	4.12967			6334	2	0.000315756	3.15756
	gold density	0.000248447		gold density	0.00022553		gold density	0.000622278		gold density	0.000144872		gold density	0.000189286						16934	6	0.000354317	3.54317			6852	1	0.000145943	1.45943
																				12664	9	0.000710676	7.10676
	virion 2			dense body 1			virion 2			virion 2			virion 2							15444	5	0.00032375	3.2375		SAMHD PH	3214	2	0.000622278	6.22278
	area (nm2)	8241		area (nm2)	25019		area (nm2)	3136		area (nm2)	15932		area (nm2)	7674						16060	7	0.000435866	4.35866			3136	2	0.000637755	6.37755
	particles	2		particles	3		particles	2		particles	3		particles	3						15702	9	0.000573175	5.73175			3722	1	0.000268673	2.68673
	gold density	0.000242689		gold density	0.000119909		gold density	0.000637755		gold density	0.0001883		gold density	0.00039093						20708	3	0.000144872	1.44872			3920	3	0.000765306	7.65306
																				15932	3	0.0001883	1.883			3074	2	0.000650618	6.50618
				dense body 2			virion 3			virion 3			virion 3							18105	6	0.0003314	3.314			3156	2	0.000633714	6.33714
	secondary Ab 8			area (nm2)	19190		area (nm2)	3722		area (nm2)	18105		area (nm2)	3528												3211	2	0.000622859	6.22859
				particles	1		particles	1		particles	6		particles	1					SAMHD TOT	14442	2	0.000138485	1.38485			3420	1	0.000292398	2.92398
	virion 1			gold density	5.21105e-05		gold density	0.000268673		gold density	0.0003314		gold density	0.000283447						18666	1	5.35733e-05	0.535733
	area (nm2)	6334																		17515	2	0.000114188	1.14188		SAMHD TOT	5283	1	0.000189286	1.89286
	particles	2		dense body 3			virion 4			corpo denso 1			virion 4							17048	2	0.000117316	1.17316			7674	3	0.00039093	3.9093
	gold density	0.000315756		area (nm2)	9352		area (nm2)	4598		area (nm2)	11752		area (nm2)	8026						18060	2	0.000110742	1.10742			3528	1	0.000283447	2.83447
				particles	3		particles	5		particelle	14		particles	2						12908	4	0.000309885	3.09885			8026	2	0.00024919	2.4919
	virion 2			gold density	0.000320787		gold density	0.00108743		densità gold	0.00119129		gold density	0.00024919
	area (nm2)	6852
	particles	1		dense body 4															CYTOPLASM						NUCLEUS						10000		1000000
	gold density	0.000145943		area (nm2)	17861		SAMHD1 MOI Ph 11			SAMHD1 MOI Ph 15										area	gold particles	gold density	*10-4			area um2	gold particles	gold density	*10-4
				particles	2
				gold density	0.000111976		virion 1			virion 1									Secondary Ab	17661	1	5.66219e-05	0.566219		Secondary Ab	0.004025	1	248.447	2.48447e+06
	secondary Ab 5						area (nm2)	15702		area (nm2)	3920									17736	4	0.00022553	2.2553			0.008241	2	242.689	2.42689e+06
							particles	15		particles	3															0.006334	2	315.756	3.15756e+06
	virion 1						gold density	0.000955292		gold density	0.000765306								SAMHD PH	14529	6	0.000412967	4.12967			0.006852	1	145.943	1.45943e+06
	area (nm2)	17662																		16934	6	0.000354317	3.54317
	particles	1								virion 2										12664	9	0.000710676	7.10676		SAMHD PH	0.003214	2	622.278	6.22278e+06
	gold density	5.66187e-05								area (nm2)	3074									15444	5	0.00032375	3.2375			0.003136	2	637.755	6.37755e+06
										particles	2									16060	7	0.000435866	4.35866			0.003722	1	268.673	2.68673e+06
	dense body 1									gold density	0.000650618									15702	9	0.000573175	5.73175			0.00392	3	765.306	7.65306e+06
	area (nm2)	23472																		20708	3	0.000144872	1.44872			0.003074	2	650.618	6.50618e+06
	particles	3								virion 3										15932	3	0.0001883	1.883			0.003156	2	633.714	6.33714e+06
	gold density	0.000127812								area (nm2)	3156									18105	6	0.0003314	3.314			0.003211	2	622.859	6.22859e+06
										particles	2															0.00342	1	292.398	2.92398e+06
	dense body 2									gold density	0.000633714								SAMHD TOT	14442	2	0.000138485	1.38485
	area (nm2)	40657																		18666	1	5.35733e-05	0.535733		SAMHD TOT	0.005283	1	189.286	1.89286e+06
	particles	1								virion 4										17515	2	0.000114188	1.14188			0.007674	3	390.93	3.9093e+06
	gold density	2.4596e-05								area (nm2)	3211									17048	2	0.000117316	1.17316			0.003528	1	283.447	2.83447e+06
										particles	2									18060	2	0.000110742	1.10742			0.008026	2	249.19	2.4919e+06
	dense body 3									gold density	0.000622859									12908	4	0.000309885	3.09885
	area (nm2)	24831
	particles	3								virion 5
	gold density	0.000120817								area (nm2)	3420
										particles	1
	dense body 4									gold density	0.000292398
	area (nm2)	22293
	particles	2
	gold density	8.97143e-05

[truncated: 3 more sheets: Table 2. Cyto and tot virions , Fig. S1, Fig. S2]
